# Supplementary material for: Vitamin D Supply of Multivitamins Commercialized Online by Amazon in Western and Southern Europe: A Labeling Analysis
Source: Nutrients. 2023 Jan 9;15(2):326. doi: 10.3390/nu15020326 (PMC9861848; doi:10.3390/nu15020326)
Supplement: Supplementary file 1 [file nutrients-15-00326-s001.zip]

Archive with 1 entries (1 files):
- nutrients-2104972-supplementary.pdf
